# Supplementary material for: Amorphous Form of Carvedilol Phosphate—The Case of Divergent Properties
Source: Molecules. 2021 Sep 1;26(17):5318. doi: 10.3390/molecules26175318 (PMC8434513; doi:10.3390/molecules26175318)
Supplement: Supplementary file 1 [file molecules-26-05318-s001.zip]

Archive with 1 entries (1 files):
- molecules-1311268-supplementary.pdf
